# Supplementary material for: Dairy Sites with Milk Exposure Are Most Likely to Have Detection of Influenza A Virus
Source: Microorganisms. 2026 Mar 5;14(3):584. doi: 10.3390/microorganisms14030584 (PMC13028609; doi:10.3390/microorganisms14030584)
Supplement: Supplementary file 1 [file microorganisms-14-00584-s001.zip]

Archive with 1 entries (1 files):
- microorganisms-4074718-supplementary.pdf
